# Supplementary material for: SpectralTAD: an R package for defining a hierarchy of topologically associated domains using spectral clustering
Source: BMC Bioinformatics. 2020 Jul 20;21:319. doi: 10.1186/s12859-020-03652-w (PMC7372752; doi:10.1186/s12859-020-03652-w)
Supplement: Supplementary file 2 — Additional file 2: Table S1. Summary of gaps. The percentage of gaps is summarized for all chromosomes at 10 kb, 25 kb, and 50 kb resolution using raw GM12878 data [3]. Gaps are separated based on whether they are centromeric or other (unsequenced, or poorly organized chromatin). [file 12859_2020_3652_MOESM2_ESM.xlsx]

## Sheet: Sheet 1
Chromosome
